# Supplementary material for: Reproductive Management of Peruvian Grunt Anisotremus scapularis in Captivity: Spawning Dynamics, Hatching Rate, and Larval Survival
Source: Animals (Basel). 2025 May 28;15(11):1579. doi: 10.3390/ani15111579 (PMC12153885; doi:10.3390/ani15111579)
Supplement: Supplementary file 1 [file animals-15-01579-s001.zip]

Archive with 1 entries (1 files):
- animals-3547692-supplementary.xlsx
