# Supplementary material for: Reproductive Management of Peruvian Grunt Anisotremus scapularis in Captivity: Spawning Dynamics, Hatching Rate, and Larval Survival
Source: Animals (Basel). 2025 May 28;15(11):1579. doi: 10.3390/ani15111579 (PMC12153885; doi:10.3390/ani15111579)
Supplement: Supplementary file 1 [file animals-15-01579-s001.zip › animals-3547692-supplementary.xlsx]

## Sheet: Supp. 1
Month	Total eggs ( )					Fertilized eggs ( )					No. spawning events
	Season 2016-2017	Season 2017-2018	Season 2018-2019	Season 2019-2020	Season 2020-2021	Season 2016-2017	Season 2017-2018	Season 2018-2019	Season 2019-2020	Season 2020-2021	Season 2016-2017	Season 2017-2018	Season 2018-2019	Season 2019-2020	Season 2020-2021
October	132.348				699.058	99.4				639.216	2				3
November		1124.17	1922.28	1341.3	1483.06		748.612	1784.28	1115.3	1110.02		9	4	11	10
December	6776.28	305.44	3698.41	993.666	3514.26	6599.27	160	3462.12	353.193	2973.2	15	2	9	6	12
January	6903.14	1918.3	3648.03	1293.25	3252.39	6397.61	1574.39	2686.95	763.646	2771.33	25	12	19	12	17
Febrary	367.932	3516.24	4600.25	2644.97	645.978	187.122	2291.16	2490.7	2356.17	358.757	4	14	17	14	9
March	5208.34	2440.62	1569.85	2014.6	597.596	4549.61	1426.61	1093	1670.6	267.68	20	13	7	11	7
April	2114.16	172.07		544.382		1771.72	155.65		454.782		16	4		3
May	1777.84					1539.8					12
Mean	3325.72	1579.47	3087.76	1472.03	1698.72	3020.65	1059.4	2303.41	1118.95	1353.37	13.4286	9	11.2	9.5	9.66667
SD	2917.15	1297.59	1288.1	749.477	1347.34	2794.74	853.178	902.685	773.147	1214.22	8.24332	4.97996	6.49615	4.13521	4.71876
TOTAL	23280.1	9476.84	15438.8	8832.16	10192.3	21144.5	6356.42	11517	6713.69	8120.21	94	54	56	57	58

## Sheet: Supp. 2
Season	Physiscal and biological parameters
	Month	Temperature (°C)	Photoperiod (Daylight hours)	Total eggs ( )	Hatching rate (%)	Survival (%)
Season 2016-2017	October	17.879	13.1333	132.348	74.42	64.9368
	November	18.3539	13.7611
	December	18.1207	14.0925	6776.28	94.6665	71.2503
	January	19.7336	13.7409	6903.14	87.3608	73.1459
	Febrary	18.7718	13.4057	367.932	55.3275	82.9686
	March	18.6161	12.8737	5208.34	82.836	77.3815
	April	18.0628	12.4856	2114.16	82.8857	80.8585
	May	17.828	12.0774	1777.84	76.0095	87.9279
Season 2017-2018	October	15.8048	13.2091
	November	16.7617	13.7889	1124.17	70.9289	63.5402
	December	18.1207	14.2618	305.44	52.1	64.1021
	January	17.7858	13.972	1918.3	75.8167	62.6137
	Febrary	17.9986	13.5523	3516.24	56.4071	62.8428
	March	18.7758	13.1339	2440.62	53.6692	74.3401
	April	17.0197	12.5283	172.07	88.599	22.828
	May	17.2121	12.1086
Season 2018-2019	October	16.6403	12.9403
	November	18.0381	13.6056	1922.28	92.6	68.1879
	December	18.6099	13.9	3698.41	94.2537	35.4093
	January	18.718	13.8624	3648.03	64.3579	64.7651
	Febrary	19.0455	13.3609	4600.25	58.2235	92.7222
	March	18.5525	13.05	1569.85	72.5286	77.1777
	April	17.3453	12.5128
	May	16.7731	12.0817
Season 2019-2020	October	15.7823	13.021
	November	17.34	13.7483	1341.3	77.6159	44.0895
	December	17.9742	14.186	993.666	58.8655	42.5379
	January	19.4685	13.9661	1293.25	58.3862	43.8141
	Febrary	18.8994	13.3816	2644.97	85.85	41.2608
	March	18.4435	12.8866	2014.6	78.5091	35.7339
	April	17.9067	12.5167	544.382	70.9	24.125
	May	16.6444	12.0435
Season 2020-2021	October	16.0538	12.514	699.058	94.3725	18.2967
	November	16.3311	12.9594	1483.06	49.58	31.0919
	December	17.5581	13.1876	3514.26	79.0917	23.5921
	January	18.3742	13.0634	3252.39	75.7176	76.4263
	Febrary	17.6966	12.6534	645.978	55.1111	75.9947
	March	17.4602	12.3349	597.596	43.9571	67.127
	April	17.0311	11.7017
	May	16.1823	11.2683
